# Supplementary material for: Prognostic Impact of the Gustave Roussy Immune Score on Cancer-Specific Survival and Treatment Completion in Patients with Bladder Cancer
Source: Diagnostics (Basel). 2026 Feb 14;16(4):574. doi: 10.3390/diagnostics16040574 (PMC12939023; doi:10.3390/diagnostics16040574)
Supplement: Supplementary file 1 [file diagnostics-16-00574-s001.zip]

Archive with 1 entries (1 files):
- diagnostics-4115595-supplementary.pdf
